# Supplementary material for: Identification of an Aptamer With Binding Specificity to Tumor-Homing Myeloid-Derived Suppressor Cells
Source: Front Pharmacol. 2022 Jan 21;12:752934. doi: 10.3389/fphar.2021.752934 (PMC8814529; doi:10.3389/fphar.2021.752934)
Supplement: Supplementary file 2 [file DataSheet1.xlsx]

## Sheet: in vitro binding to cell lines
1st	D1			D2			D3			D4			T1			Scr
K562	6.58	4.75	9.11	0.75	0.69	0.85	17.6	14.9	12.1	13.6	10.6	9.97	9.35	13.8	8.31	0.72	0.87	0.97
Mol	1.51	1.54	1.27	0.1	0.18	0.16	2.57	2.34	2.52	1.9	1.24	1.62	2.29	1.04	1.13	0.16	0.22	0.21
2nd	M1			M2			M3			M4			T1			Scr
K562	33.5	24.1	32.8	1.6	1.33	1.38	20.3	18	21.1	15.9	16.5	18.4	9.72	9.78	10.8	1.64	1.41	1.47
Mol	16.2	14.4	16	0.43	0.46	0.48	2.48	2.28	2.95	1.8	2.28	2.34	1.2	1.13	1.26	0.32	0.29	0.36
3rd	M1			M1d			M2			M2-2			T1			Scr
K562	28.7	30.6	31.5	0.83	0.86	0.91	0.3	0.2	0.33	7.52	5.9	6.52	10.1	9.47	10.8	0.16	0.18	0.15
Mol	13.7	16.8	13.8	0.54	0.53	0.55	0.38	0.24	0.29	4.67	2.31	1.52	3.91	3.53	1.87	0.41	0.13	0.17
4th	M1			M1g1			M1g2			M1g3			M1g4			M1g5			M1g6			T1			Scr
K562	37.7	28.7	42.2	16.2	18.7	22.7	33.6	41.4	40.6	20.8	21.8	22.1	2.56	1.95	2.54	26.2	24.5	24.9	16.2	15.9	16.1	8.33	8.07	9.49	0.66	0.8	0.66
Mol	15.7	16.3	16	6.99	7.22	8.92	21.6	24.1	24.8	10.4	10.7	10.7	0.27	0.28	0.33	12.7	13.1	14.1	6.42	6.86	6.3	2.35	2.08	2.13	0.14	0.16	0.19
5th	D3l1			D3l1-2			D3l2			D3l2-2			M1			M1-2			M1l			M1l-2			T1			Scr
K562	26.1	28.5	28.6	22.8	22.2	16.8	28.2	36.3	13.3	15.4	15	14.1	44.1	37.5	38.6	37	32.3	35.3	39.2	35.7	37.3	26.7	29.3	20.4	9.49	12.5	6.33	0.85	0.74	0.56
Mol	9.69	8.37	8.21	7.05	7.25	5.17	11.4	9.39	11.1	3.23	3.07	2.52	8.76	12.9	10	7.12	7.03	7.63	7.39	5.86	6.2	3.54	2.64	3.32	1.91	1.12	1.5	0.29	0.35	0.33
aptamer concentration (nM)	T1 with K562			Scr with K562			T1 with Molm14			Scr with Molm14
0	0	0	0	0	0	0	0	0	0	0	0	0
1.6	0.19	0.15	0.13	0.15	0.16	0.16	0.017	0.01	0.014	0.00687	0.00694	0.00684
4	0.53	0.39	0.4	0.25	0.23	0.23	0.066	0.081	0.1	0.063	0.081	0.069
16	2.69	2.34	3.49	0.68	0.79	0.8	0.58	0.45	0.48	0.21	0.21	0.24
40	8.8	9.44	11.1	1.24	1.13	1.54	1.64	1.57	1.76	0.54	0.49	0.53
200	59.8	50.6	53.5	23.6	21.2	21.1	23.4	19.4	28.3	17	15	11
	Tetramer/monomer	Binding%
M1	1.22	16
M1g3	0.323649	10.6
M1g4	0	0.29
M1g5	0.60761	13.3
M1g6	0.310772	6.53
Scr	0	0.16
T1	0.149621	2.19

## Sheet: retention in blood 
plate reader	T1/Serum			Scr/Serum			T1/ Cell binding			Scr/Cell binding
30min	-0.131355	0.866381	0.304631	1.2949	1.16458	1.48538	1.2856	0.916688	0.782539	0.698413	0.888889	0.738513
4h	-0.0978176	-0.0978176	-0.399654	-0.188806	-0.0935674	-0.248956	6.06467	5.04178	4.85733	1.37009	1.31997	1.47034
flow cytometry	T1 30 min			Scr 30 min			T1 4 h			Scr 4 h
CD45-	6	92.2	8.6	-12	11.1	-5.5	-0.4	53.6	4.7	-6.8	-5.5	13.7
CD45+CD11b-	17.97	16.68	7.7	0	6.42	1.3	19.25	8.98	15.4	1.3	6.42	-1.3
PMN-MDSC	140.467	235.467	116.467	32.5667	49.4667	38.9667	319.467	313.467	308.467	124.467	115.467	103.467
M-MDSC	276.8	632.8	374.8	38.2	50.8	36.9	12.4	18.9	7.3	0.9	-0.4	3.4
CD11b+Gr1-	40.6667	32.9667	-12.0333	-31.2533	7.26667	-17.1333	39.3667	-18.4333	3.36667	-4.33333	-6.83333	-12.0333

## Sheet: ex vivo binding
	PBS	Scr	T1	M1
MFI	18	151	153	278
	24.4	157	149	286
	18	149	157	266
